# Supplementary material for: Confidence, Barriers, and Role Identity of General Practice Independent Pharmacist Prescribers in Northern Ireland
Source: Healthcare (Basel). 2025 Apr 18;13(8):933. doi: 10.3390/healthcare13080933 (PMC12027101; doi:10.3390/healthcare13080933)
Supplement: Supplementary file 1 [file healthcare-13-00933-s001.zip]

Archive with 1 entries (1 files):
- healthcare-3524118-supplementary.pdf
